# Supplementary material for: Prolonged Cold Exposure Negatively Impacts Atlantic Salmon (Salmo salar) Liver Metabolism and Function
Source: Biology (Basel). 2024 Jul 3;13(7):494. doi: 10.3390/biology13070494 (PMC11273521; doi:10.3390/biology13070494)
Supplement: Supplementary file 1 [file biology-13-00494-s001.zip]

Archive with 7 entries (7 files):
- s1.jpg
- s2.png
- s3.png
- s4.png
- s5.png
- Supplementary figures_ captions.pdf
- Supplementary Tables.xlsx
