# Supplementary material for: Prolonged Cold Exposure Negatively Impacts Atlantic Salmon (Salmo salar) Liver Metabolism and Function
Source: Biology (Basel). 2024 Jul 3;13(7):494. doi: 10.3390/biology13070494 (PMC11273521; doi:10.3390/biology13070494)
Supplement: Supplementary file 1 [file biology-13-00494-s001.zip › Supplementary Tables.xlsx]

## Sheet: Supp. Table S1
Supplementary Table 1. qPCR primer sequences used to examine differences in liver gene expression asymptomatic fish and those with 'early' and 'advanced' symptoms of liver disease.
Gene Symbol	Gene Name	Access n.	Forward (5'-3')	Reverse (5'-3')	Amplicon size (bp)	*Efficiency (%)	Reference
5loxa	Arachidonate 5-Lipoxygenase a	NM001139832	CTGCTCACCATGCTGCTGTC	GTGTGGGAGGAGGCTTCC	93	97	34
acc1b	Acetyl CoA carboxylase 1b	XM_014196704	CCTGCCAATAAGGCTGCTG	GTCTGGCTTTCCCAGGATCT	108	95.39	**
acox3	Acyl CoA oxidase 3	BT058841	AGTGCTCAACGACTGTCTGG	AAACTGGCTGTGTCTCTGGG	118	98.63	**
atf6	Activating transcription factor 6	XM_014123468	CTGAGGTGTCCCAGGTCCTA	AGAAGTCGTTGTAGGTGCGG	108	93.71	**
casp3 a	Caspase 3 a	XM_014212786.1	GAACGTTTGGGGTACAACGTG	CGACTGGCTGTGGTCAACTT	127	96.06	a
casp3 b	Caspase 3 b	NM_001139921.1	TTCTACAGCCCCAGGCTAC	AGCCAGGCATGTTGGAGATAG	176	99.76	a
catc	Catalase c	CK886070	GAAACAGGGTTCAGGCCCTA	TGCAACAGGTAGAACTACCC	146	101	b
cebpa	CCAAT/enhancer-binding protein a	BT044870	ATAGCCGAGAACGACAAAGC	GGCAAGGAAATCTGCGAATA	129	90	c
chrebpa	Carbohydrate response element binding protein a	XM_014136600	GATCTGCCGTCTCTGCTCTC	GACCCGAGAAGCTCACTGTT	138	92.44	**
cpt1_2	Carnitine palmitoyltransferase 1_2	XM_014123865	CATCGATGACACGGTTGTTC	TGCTTCTCTGATGCCTCCTT	145	97.15	**
cyp7a1b	cholesterol 7-alpha hydroxylase b	CA042205	CTGGCCGAGAACTTAAGCAA	TCAGGTCATTGAAGGTGGAC	94	93.1	31
elovl2	Elongation of very long chain FA protein 2	FJ237532	GATGCCTGCTCTTCCAGTTC	GCGACTGGACTTGATGGATT	113	91.9	36
elovl5b	Elongation of very long chain FA protein 5 b	DW546112	GGATAGCAGAGGGAGCACAG	CCTGTTTGGGTCAAGGTTGCT	120	92.2	36
fabp10b	Fatty acid binding protein 10b	CA037797	GATGGCAAAAAGATCAAGTGC	CCTGGACGCTGGAGAATTTA	82	88.6	31
fabp3a	Fatty acid binding protein 3a	AY509548	CGATAGACGGTGGTAAGATG	GAGACGACGTCACCCAGAGT	120	87.2	37
fasb	Fatty acid synthase b	EG872804	TGCCATACAAGTGATGTCCTG	AGTGGGCACCAAACATGAAC	105	96.44	31
fat/cd36c	Fatty acid translocase-like	DW576851	GTTGCCTTGACTCCCGTTATT	ACTGCTGTAGCAAACTGGTTC	103	93.15	35
ghr1	Growth hormone receptor 1	NM_001123576	ACACCTGAGGAGCAGAGGAA	GTAGCCTCCCACATCAGCAT	120	89.3	8
hampa	Hepcidin antimicrobial peptide a	BT125319	ATGAATCTGCCGATGCATTTC	AATGGCTTTAGTGCTGGCAG	134	92.58	39
igf1	Insulin growth factor 1	EF432852	ACTGTGCCCCTGTCAAGTCT	CTGTGCTGTCCTACGCTCTG	134	80	**
igma	Immunoglobulin mu heavy chain a	BT058702	AGCATTCACTTGCGTGTTTG	CGGGGTGATCTTAATGACTACTG	115	90.4	37
lect2a	Leukocyte cell derived chemotaxin 2a	BT059281	CAGATGGGGACAAGGACACT	GCCTTCTTCGGGTCTGTGTA	150	95.3	37
mtor	Rapamycin target	BT072258	TACGACCCACTGCTCAACTG	TGCTTCGACTGATTGTCCAG	105	82	d
pgds	Prostaglandin D synthase	BT048787	GGTGCTCAACAAGCTCTACA	GCAGGAAAGCGATGTTGTCA	114	85.9	34
pparaa	Peroxisome proliferator activated receptor alpha a	XM_014124067	CCCTGGTGGCTAAGATGGT	AGACTTGGCGAACTCGGTT	132	90.6.	35
pparab	Peroxisome proliferator activated receptor alpha b	XM_014169857	CAGACCCTTGTTGCCAAGAT	CGAACTCAGTCAGCTCTGTGAC	127	92.58	**
pparga	Peroxisome proliferator activated receptor gamma a	NM_001123546	GAGGCCGTACAAGAGGTCAC	ATGACCTCGATGACCCCATA	107	99.23	35
prx6	Peroxiredoxin 6	BT047207.1	GCGTTCATGTTGCATTTGTTGT	CGCAATTAGAAGTAAGGCAGCA	126	92.5	9
saa5	Serum amyloid A5	BT057477	AGGAGCTGGAAGTTTGTTGC	TATGCACGCCACATGTCTTT	143	102	42
sacs	Sacsin Molecular Chaperone	XM_014210715.1	ACAACCAGTGGAACCAAGAAG	CTCGTTTGGGTTGTGGTACAT	120	102.42	41
scdb	Delta 9 acyl-CoA desaturase b	BT059328	ATGAGGTACGCTCTGGTGCT	GGTTGATGTTGCGGTCGTAG	91	95.04	**
sirt1b	Sirtuin 1 b	XM_014199179	GGAGATGGAGGAAGACAGCG	GGCTTTCTTGCGTGTCACTG	97	90.5	**
srebp2	Sterol regulatory element binding protein 2	HM561861	GAGTGCTGAGGAAAGCCATC	TCTCCACATCGTCAGACAGC	129	93.7	40
tnxb	Thioredoxin b	BT125521	AAAGCCGCTTGCTGTCAC	CGCTTCCTTCAGGGCAATG	121	101.68	42
ef1a1	Elongation factor 1 alpha 1	AF321836	TGGCACTTTCACTGCTCAAG	CAACAATAGCAGCGTCTCCA	197	94.32	37
eif3d	Eukaryotic Translation Initiation Factor 3 Subunit D	GE777139	CTCCTCCTCCTCGTCCTCTT	GACCCCAACAAGCAAGTGAT	105	95.09	34
*Amplification efficiencies for primers designed in this study were calculated using a 5-point 1:3 dilution series starting with cDNA representing 10 ng of input total RNA.
**Primers designed in this study by Jennifer Hall.
a. Primer designed by Xue, X. Genomic Applications Partnership Program [GAPP #6607: Integrated Pathogen Management of Co-Infection in Atlantic Salmon (IPMC) Project Funded by the Government of Canada through Genome Canada and Genome Atlantic, and Cargill Innovation (Formerly EWOS Innovation) Awarded to Dr. Matthew Rise]. The IPMC Project Was Also Funded by the Government of Newfoundland and Labra…
b. Primer designed by Xue, X. Genomic Applications Partnership Program [GAPP # 6604: Biomarker Platform for Commercial Aquaculture Feed Development Project Funded by the Government of Canada through Genome Canada and Genome Atlantic, and Cargill Innovation (Formerly EWOS Innovation) Awarded to Dr. Matthew Rise].
c. Primer designed by Hall, J. Genomic Applications Partnership Program [GAPP # 6604: Biomarker Platform for Commercial Aquaculture Feed Development Project Funded by the Government of Canada through Genome Canada and Genome Atlantic, and Cargill Innovation (Formerly EWOS Innovation) Awarded to Dr. Matthew Rise].
d. Primer designed by Caballero-Solares, unpublished,

## Sheet: Supp. Table S2
Supplementary Table 2. Mean CT values for normalizers tested for each fish condition, including the M-values and Rank from the geNorm test.
Fish Condition	eif3d	ef1a1	rpl32	pabpc1	actb	ef1a2
Asymptomatic	22.8686	19.092	19.4173	21.9253	19.4858	20.5159
Early symptoms	23.0571	19.2309	19.7079	21.9102	19.5481	19.6965
Advanced symptoms	22.9416	19.296	19.7599	21.9878	19.2619	19.7033
gNorm Rank	1	2	3	4	5	6
gNorm M	0.255	0.261	0.27	0.339	0.399	0.465

## Sheet: Supp. Table S3
Supplementary Table 3. qPCR primer sequences used to test the pooled (n=9) samples obtained from asymptomatic fish, and fish with 'early' and 'advanced' symptoms of liver disease.
Gene Symbol	Gene Name	Access n.	Forward (5'-3')	Reverse (5'-3')	Amplicon size (bp)	*Efficiency (%)	Reference
alox15b	Arachidonate 15-Lipoxygenase b-like	XM_014124184	CCACAATGGGAGCCAGAATAC	GGGTTACAGCCGTTCAAACA	96	103.31	32
lox5a	Arachidonate 5-Lipoxygenase a	NM001139832	CTGCTCACCATGCTGCTGTC	GTGTGGGAGGAGGCTTCC	93	97	33
lox5b	Arachidonate 5-Lipoxygenase b	CX354498	ACTGCTGTGGGTTTCCCAAG	GACAGCAGCGTGATGTGCAG	98	102.6	33
acc1a	Acetyl CoA carboxylase 1a	XM_014138097	CCGCCTTTTCCTCACTAACG	ACCCTGCTTGTCCCCATATG	136	99.98	**
acc1b	Acetyl CoA carboxylase 1b	XM_014196704	CCTGCCAATAAGGCTGCTG	GTCTGGCTTTCCCAGGATCT	108	95.39	**
acc2a	Acetyl CoA carboxylase 2a	XM_014160782	TGCCATCGACATGTATGGAC	AATTGGGCAAGACGTCAAAG	92	94.48	**
acc2b	Acetyl CoA carboxylase 2b	XM_045706870	GCTGCAGGAGATCATGACCA	TGAGGTGATGTTGCTGGCAT	100	102.7	**
acox1	Acyl CoA oxidase 1	DW555884	GTGCACCTACGAGGGAGAGA	TAGGACACGATGCCACTCAG	111	98.94	35
acox3	Acyl CoA oxidase 3	BT058841	AGTGCTCAACGACTGTCTGG	AAACTGGCTGTGTCTCTGGG	118	98.63	**
apoeba	Apolipoprotein Eb a	XM_014201580	CAGAACCACTGGGAGGAGAA	CCATGGTGTCAGTGATCAGG	139	86.56	**
apoebb	Apolipoprotein Eb b	XM_014142162	AGGAGCTGCATTCTCGAACC	AGCCATCTTATCCTCAGCGC	101	91.86	**
atf6	Activating transcription factor 6	XM_014123468	CTGAGGTGTCCCAGGTCCTA	AGAAGTCGTTGTAGGTGCGG	108	93.71	**
casp3 a	Caspase 3 a	XM_014212786.1	GAACGTTTGGGGTACAACGTG	CGACTGGCTGTGGTCAACTT	127	96.06	a
casp3 b	Caspase 3 b	NM_001139921.1	TTCTACAGCCCCAGGCTAC	AGCCAGGCATGTTGGAGATAG	176	99.76	a
casp8	Caspase 8	BT072408.1	TCCTGTCTATATAAGTGGGCGTTC	CTTTCCCGAGTGAGCTAACAGT	80	89.5	9
cata	Catalase a	BT059457	AACGGGGTTCAGACCCTACT	GGACGGTAAGTGCAACAGGT	138	92	b
catb	Catalase b	NM_001140302	CGACGATAACGTCACACAGG	GCCTGGACCCCGTTTCCATA	177	95	9
catc	Catalase c	CK886070	GAAACAGGGTTCAGGCCCTA	TGCAACAGGTAGAACTACCC	146	101	b
cebpa	CCAAT/enhancer-binding protein a	BT044870	ATAGCCGAGAACGACAAAGC	GGCAAGGAAATCTGCGAATA	129	90	c
cebpb	CCAAT/enhancer-binding protein b	BT058424	ATTGCCGAGCACGAGAAAGC	GGCAAGGAAACTAGCGAATA	126	90	c
chrebpa	Carbohydrate response element binding protein a	XM_014136600	GATCTGCCGTCTCTGCTCTC	GACCCGAGAAGCTCACTGTT	138	92.44	**
cpt1.1	Carnitine palmitoyltransferase 1_1	XM_045708589	CGGTGGCAGATGATGGATATG	GAGTGCTTGCTGGAGATGTG	82	102.79	35
cpt1.2	Carnitine palmitoyltransferase 1_2	XM_014123865	CATCGATGACACGGTTGTTC	TGCTTCTCTGATGCCTCCTT	145	97.15	**
cpt1.3	Carnitine palmitoyltransferase 1_3	XM_045702561	GAGGAGAGGGGGTAGAGGTG	AGTCCACGCCAAGGTATTTG	147	105.53	**
cpt1.4	Carnitine palmitoyltransferase 1_4	XM_014192737	GCAGTACTTCAGCTCAGGGG	TAGCGGTCCAGGTTTCCAAC	129	81.6	**
cyp7a1b	cholesterol 7-alpha hydroxylase b	CA042205	CTGGCCGAGAACTTAAGCAA	TCAGGTCATTGAAGGTGGAC	94	93.1	31
elovl2	Elongation of very long chain FA protein 2	FJ237532	GATGCCTGCTCTTCCAGTTC	GCGACTGGACTTGATGGATT	113	91.9	36
elovl5a	Elongation of very long chain FA protein 5 a	AY170327	CAGTGTGGTGGGGACAAAG	TTCCCTCATGGACAAGCA	115	97.6	36
elovl5b	Elongation of very long chain FA protein 5 b	DW546112	GGATAGCAGAGGGAGCACAG	CCTGTTTGGGTCAAGGTTGCT	120	92.2	36
fabp10a	Fatty acid binding protein 10a	BG935057	ACATGGCAGGTGTATGCTCA	CAGTCACGGGCTTGATGTCT	103	88.4	31
fabp10b	Fatty acid binding protein 10b	CA037797	GATGGCAAAAAGATCAAGTGC	CCTGGACGCTGGAGAATTTA	82	88.6	31
fabp3a	Fatty acid binding protein 3a	AY509548	CGATAGACGGTGGTAAGATG	GAGACGACGTCACCCAGAGT	120	87.2	37
fabp3b	Fatty acid binding protein 3b	BT050105	AACCCACCACCATCATTGAG	CGAACTCCTCTCCCAGTTTG	102	90.5	37
fadsd5	Delta 5 fatty acyl desaturase	AF478472	GTCTGGTTGTCCGTTCGTTT	GAGGCGATCAGCTTGAGAAA	135	94.7	36
fadsd6a	Delta 6 fatty acyl desaturase a	AY458652	CCCCAGACGTTTGTGTCAG	CCTGGATTGTTGCTTTGGAT	181	94	31
fadsd6b	Delta 6 fatty acyl desaturase b	NM_001172281	TGACCATGTGGAGAGTGAGG	CCAAAGCCAAGGCCTCTAGT	95	85.6	36
fasa	Fatty acid synthase a	DW563978	GGAGGGCACAATGGAGTAAA	TGAGACAGTGAATCGGATGG	136	98.72	31
fasb	Fatty acid synthase b	EG872804	TGCCATACAAGTGATGTCCTG	AGTGGGCACCAAACATGAAC	105	96.44	31
fat/cd36c	Fatty acid translocase-like	DW576851	GTTGCCTTGACTCCCGTTATT	ACTGCTGTAGCAAACTGGTTC	103	93.15	35
ghr1	Growth hormone receptor 1	NM_001123576	ACACCTGAGGAGCAGAGGAA	GTAGCCTCCCACATCAGCAT	120	89.3	8
ghr2	Growth hormone receptor 2	NM_001123594	GAGTGAGGTGAGACCCACG	AACTCCTTCCTCGGCTTCTC	117	89.9	8
gsta	Glutathione s-transferase a	BT057296	GATGTACCAGCGCATGTTTGA	GGTAAGAACCAACCTCCATCTTC	185	87	38
hampa	Hepcidin antimicrobial peptide a	BT125319	ATGAATCTGCCGATGCATTTC	AATGGCTTTAGTGCTGGCAG	134	92.58	39
hmgcra	HMG-CoA reductase a	BT058953	GCTTTGTCTTCAGCACCGTG	AAACTTGGCCAGGGTACAGG	122	93.04	**
hmgcrb	HMG-CoA reductase b	XM_014143377	CAGACCATTGGAGGAGTGCC	CCCCTCTCTCTGGTCTCTCC	149	102.62	**
igf1	Insulin growth factor 1	EF432852	ACTGTGCCCCTGTCAAGTCT	CTGTGCTGTCCTACGCTCTG	134	80	**
igf2	Insulin growth factor 2	EF432854	AGAACCGTGGTATCGTGGAG	CGACACGTCCCTCTCTGACT	101	90.2	**
igma	Immunoglobulin mu heavy chain a	BT058702	AGCATTCACTTGCGTGTTTG	CGGGGTGATCTTAATGACTACTG	115	90.4	37
igmb	Immunoglobulin mu heavy chain b	BT059185	GAAGTTTCATTCACTTGCGTGT	GCGGGATGATGTTAATGACC	121	92	37
lect2	Leukocyte cell derived chemotaxin 2a	BT059281	CAGATGGGGACAAGGACACT	GCCTTCTTCGGGTCTGTGTA	150	95.3	37
lxra	Liver x receptor a	FJ470290	GGGCAAGATGGACAGATCAT	CCTCACCAGGACCAACATCT	126	91.5	40
mlxipa	MLX interacting protein a	XM_014161332	CGGAGTCTCATCTGGGGATTAAG	ACTGTGTCAAAGTCGTAGCCT	127	95.74	**
mtor	Rapamycin target	BT072258	TACGACCCACTGCTCAACTG	TGCTTCGACTGATTGTCCAG	105	82	d
pgds	Prostaglandin D synthase	BT048787	GGTGCTCAACAAGCTCTACA	GCAGGAAAGCGATGTTGTCA	114	85.9	34
pparaa	Peroxisome proliferator activated receptor alpha a	XM_014124067	CCCTGGTGGCTAAGATGGT	AGACTTGGCGAACTCGGTT	132	90.6.	35
pparab	Peroxisome proliferator activated receptor alpha b	XM_014169857	CAGACCCTTGTTGCCAAGAT	CGAACTCAGTCAGCTCTGTGAC	127	92.58	**
pparb1a	Peroxisome proliferator-activated receptor beta 1a	NM_001123635	CAGCTGATCAACGGTACGAC	TGCTCTTGGCAAACTCAGTG	112	89.97	35
pparb1b	Peroxisome proliferator-activated receptor beta 1b	AF342945	CCCGGTAGCGTATCCATATC	CCCGTTGATCAGCTGGTTCC	94	95.1	35
pparb2a	Peroxisome proliferator-activated receptor beta 2a	NM_001123559	CCGTTTGTGATCCATGATGT	GTGCACTGACAGCGGTAAAA	128	87.8	35
pparb2b	Peroxisome proliferator-activated receptor beta 2b	NM_001123638	GCTAGCTGAGGAGCTGGATG	ATATTGCGGGCCTTCTTCTT	120	105.3	31
pparga	Peroxisome proliferator activated receptor gamma a	NM_001123546	GAGGCCGTACAAGAGGTCAC	ATGACCTCGATGACCCCATA	107	99.23	35
ppargb	Peroxisome proliferator activated receptor gamma b	XM_014135112	AGGAGTCCATGTCCTCTCTTTG	TGCTGGGGTCTGTGTAACTG	99	108.9	**
prx1	Peroxiredoxin 1	BT047344	GTCTGAAGCCTGCTGTGTAGGA	CAGACACAGAGGTAGGCTACTG	84	93.85	41
prx6	Peroxiredoxin 6	BT047207.1	GCGTTCATGTTGCATTTGTTGT	CGCAATTAGAAGTAAGGCAGCA	126	92.5	8
saa5	Serum amyloid A5	BT057477	AGGAGCTGGAAGTTTGTTGC	TATGCACGCCACATGTCTTT	143	102	42
sacs	Sacsin Molecular Chaperone	XM_014210715.1	ACAACCAGTGGAACCAAGAAG	CTCGTTTGGGTTGTGGTACAT	120	102.42	41
scda	Delta 9 acyl-CoA desaturase a	XM014206441	CTAAACCGCGGATGAGACTG	CCAGAGTTAAGGCCGAGGTG	111	94.26	**
scdb	Delta 9 acyl-CoA desaturase b	BT059328	ATGAGGTACGCTCTGGTGCT	GGTTGATGTTGCGGTCGTAG	91	95.04	**
sirt1a	Sirtuin 1 a	XM_014154282	AAGAGCAGAAGACCCGTCAC	GTCTGTGTGTCATTCTGCGC	136	106.25	**
sirt1b	Sirtuin 1 b	XM_014199179	GGAGATGGAGGAAGACAGCG	GGCTTTCTTGCGTGTCACTG	97	90.5	**
soda	Superoxide dismutase putative a	BT056659	AGATGGCACTGAAGGCTGTT	GTCAGACCTGCGATCTCTCC	121	95.5	b
sodb	Superoxide dismutase putative b	DW576971	GATGGTGGTGAAGGCTGTTT	TGGGCAAGACCTGAAATCTC	123	95.5	b
srebp1	Sterol regulatory element binding protein 1	HM561860	TCAACAAGTCGGCAATTCTG	GACATCTTCAGGGCCATGTT	100	98.96	31
srebp2	Sterol regulatory element binding protein 2	HM561861	GAGTGCTGAGGAAAGCCATC	TCTCCACATCGTCAGACAGC	129	93.7	40
tnfaa	Tumour necrosis factor alpha a	EF079662	AAGAGGGCCAGGGATTCTCA	GGAAAGAGGCCTGGCTGTAG	102	133.37	**
tnxb	Thioredoxin b	BT125521	AAAGCCGCTTGCTGTCAC	CGCTTCCTTCAGGGCAATG	121	101.68	42
actb	Actin Beta	BG933897	CCAAAGCCAACAGGGAGAAG	AGGGACAACACTGCCTGGAT	91	89.3	36
ef1a1	Elongation factor 1 alpha 1	AF321836	TGGCACTTTCACTGCTCAAG	CAACAATAGCAGCGTCTCCA	197	94.32	37
ef1a2	Elongation factor 1 alpha 2	BT058669	GCACAGTAACACCGAAACGA	ATGCCTCCGCACTTGTAGAT	132	88.5	8
eif3d	Eukaryotic Translation Initiation Factor 3 Subunit D	GE777139	CTCCTCCTCCTCGTCCTCTT	GACCCCAACAAGCAAGTGAT	105	95.09	34
pabpc1	Poly(A) Binding Protein Cytoplasmic 1	EG908498	TGACCGTCTCGGGTTTTTAG	CCAAGGTGGATGAAGCTGTT	108	88.2	32
rpl32	Ribosomal Protein L32	BT043656	AGGCGGTTTAAGGGTCAGAT	TCGAGCTCCTTGATGTTGTG	119	92.9	36
*Amplification efficiencies for primers designed in this study were calculated using a 5-point 1:3 dilution series starting with cDNA representing 10 ng of input total RNA.
**Primers designed in this study by Jennifer Hall.
a. Primer designed by Xue, X. Genomic Applications Partnership Program [GAPP #6607: Integrated Pathogen Management of Co-Infection in Atlantic Salmon (IPMC) Project Funded by the Government of Canada through Genome Canada and Genome Atlantic, and Cargill Innovation (Formerly EWOS Innovation) Awarded to Dr. Matthew Rise]. The IPMC Project Was Also Funded by the Government of Newfoundland and Labra…
b. Primer designed by Xue, X. Genomic Applications Partnership Program [GAPP # 6604: Biomarker Platform for Commercial Aquaculture Feed Development Project Funded by the Government of Canada through Genome Canada and Genome Atlantic, and Cargill Innovation (Formerly EWOS Innovation) Awarded to Dr. Matthew Rise].
c. Primer designed by Hall, J. Genomic Applications Partnership Program [GAPP # 6604: Biomarker Platform for Commercial Aquaculture Feed Development Project Funded by the Government of Canada through Genome Canada and Genome Atlantic, and Cargill Innovation (Formerly EWOS Innovation) Awarded to Dr. Matthew Rise].
d. Primer designed by Caballero-Solares, unpublished,

## Sheet: Supp. Table S4
Supplementary Table 4. Comparison of lipid class and fatty acid data between asymptomatic fish and those with symptoms of liver disease. Values are as mean ± standard error. Values that are p <0.05, as determined by a Welch's t-test, are in bold. Lowercase letters indicate significant differences between groups. Lipid classes are presented as a percentage of the total lipids. Fatty acids are pres…
	Asymptomatic					Symptomatic					p-value
Total Lipids (mg.g-1 wet mass)	24.82	±	4.0289	b		36.451	±	2.799	a		0.02058
Triacylglycerols	17.5011	±	3.49813	b		27.48	±	3.67	a		0.04825
Free Fatty Acids	6.56444	±	1.21046			5.965	±	0.628			0.6491
Sterols	9.5	±	0.748075	a		6.2	±	0.559	b		0.01883
Acetone Mobile Polar Lipids	6.88556	±	1.0377	a		4.143	±	0.697	b		0.03303
Phospholipids	59.18	±	4.72666			55.421	±	4.23			0.5367
Myristic Acid (14:0)	1.7463	±	0.140657	a		1.311	±	0.0574712	b		0.01137
Palmitic Acid (16:0)	20.3178	±	0.700663	a		16.505	±	0.681936	b		0.006943
Palmitoleic Acid (16:1ω7)	3.41	±	0.256563			3.048	±	0.132451			0.2195
Stearic Acid (18:0)	5.71778	±	0.250987			5.292	±	0.178624			0.2411
Oleic Acid (18:1ω9)	26.3033	±	1.42983			30.027	±	1.15825			0.06021
Vaccenic Acid (18:1ω7)	3.32556	±	0.136152			3.54	±	0.0752545			0.2466
Linoleic Acid (18:2ω6)	7.67778	±	0.419451			6.844	±	0.202407			0.09689
α-Linolenic Acid (18:3ω3)	1.327	±	0.1			1.118	±	0.0551194			0.1064
γ-Linolenic Acid (18:3ω6)	0.351	±	0.04	b		0.644	±	0.0660232	a		0.0019
Eicosenoic Acid (20:1ω9)	1.114	±	0.12			0.955	±	0.0631031			0.2332
Arachidonic Acid (20:4ω6)	2.17333	±	0.229207			2.576	±	0.137566			0.2014
Eicosapentanoic Acid (20:5ω3)	4.30889	±	0.338187			4.053	±	0.221245			0.633
Docosapentaenoic acid (22:5ω6)	1.36889	±	0.151713			1.492	±	0.102984			0.5565
Docosahexaenoic acid (22:6ω3)	13.4844	±	1.49211			14.772	±	0.713475			0.5232
Σ SAT	28.5389	±	0.848004	a		23.701	±	0.825509	b		0.002527
Σ MUFA	36.61	±	1.71658			39.978	±	1.29097			0.1402
Σ PUFA	34.4389	±	1.72117			35.97	±	0.933385			0.6514
Σ ω3	21.6644	±	1.87171			22.977	±	0.951574			0.7456
Σ ω6	11.9867	±	0.436835			12.156	±	0.14707			0.5083
ω6:ω3	0.645556	±	0.0608845			0.545	±	0.0280509			0.9897
DHA:EPA	3.06444	±	0.21897	b		3.695	±	0.126822	a		0.01205
ARA:DHA	0.171578	±	0.0127725			0.176	±	0.00807257			0.7405
PUFA:SAT	1.24778	±	0.0821679			1.542	±	0.0577745			0.06407
Phospholipids:Sterols	6.87	±	0.89			9.68	±	1.04			0.059
(Σ MUFA+ Σ PUFA): Σ SAT	2.54	±	0.15	b		3.29	±	0.15	a		0.0024

## Sheet: Supp. Table S5
Supplementary Table 5.- ANOVA of the relative expression (Log10RQ) of the analyzed genes in the liver of asymptomatic fish, and fish with 'early' and 'advanced' symptoms of liver disease. Values are presented as mean ± standard error. P-values <0.05 are in bold. Lowercase letters indicate significant differences between groups.
	Asymptomatic				Early				Advanced				p-value
acc1b	2.68	±	0.24	a	1.7	±	0.18	b	1.56	±	0.15	b	0.00145
fasb	2.2	±	0.26		2.48	±	0.23		1.68	±	0.26		0.0722
scdb	3.63	±	0.68	c	7.65	±	1.19	b	12.33	±	2.04	a	0.000106
elovl2	5.92	±	0.47	a	4.32	±	0.86	b	2.27	±	0.23	c	0.000121
elovl5b	18.01	±	1.71	a	10.26	±	1.27	b	4.83	±	1.34	c	1.57e-05
srebp2	1.75	±	0.18	b	2.77	±	0.22	a	2.84	±	0.19	a	0.00085
fabp3a	2.99	±	0.46	a	1.31	±	0.07	b	1.43	±	0.11	b	0.007182
fabp10b	18.97	±	2.93	a	5.63	±	1.54	b	5.51	±	1.55	b	0.000485
cd36c	5.43	±	0.47	a	2.28	±	0.19	b	1.95	±	0.22	b	1.15e-07
acox3	4.39	±	0.36	a	2.13	±	0.18	b	1.71	±	0.18	b	5.69e-07
cpt1.2	2.98	±	0.33	a	2.43	±	0.23	ab	1.74	±	0.19	b	0.00649
cyp7a1b	280.87	±	55.43	a	151.52	±	45.81	a	29.05	±	18.58	b	0.00072
pparaa	1.55	±	0.14	b	6.53	±	0.59	a	7.9	±	1.3	a	0.000246
pparab	13.33	±	2.04	a	3.6	±	0.44	b	2.79	±	0.6	b	3.7e-06
pparga	50.88	±	6.31	a	7.71	±	2.07	b	1.91	±	0.35	c	4.586e-05
cherbpa	3	±	0.38		2.04	±	0.21		2.24	±	0.39		0.149
cebpa	1.65	±	0.19	c	3.48	±	0.18	b	4.95	±	0.32	a	1.27e-09
tnxb	4.25	±	2.62	b	31.83	±	15.36	a	58.7	±	26.42	a	0.000263
5loxa	2.86	±	0.33	b	5.11	±	1.46	b	11.66	±	1.36	a	5.88e-05
sirt1b	3.59	±	0.48	a	2.49	±	0.23	ab	1.65	±	0.18	b	0.0011
atf6	2.29	±	0.33	b	4.72	±	0.5	a	3.95	±	0.43	a	0.00058
pgds	10.04	±	1.55	a	2.29	±	0.28	b	2.2	±	0.23	b	0.00059
mtor	1.7	±	0.21	b	4.03	±	0.15	a	4.53	±	0.48	a	8.08e-08
sacs	24.13	±	5.98	a	5.28	±	0.66	b	5.43	±	1.63	b	0.00041
igma	16.7	±	5.39	a	2.86	±	0.53	b	4.34	±	0.78	b	0.0026
hampa	2.38	±	0.56	b	4.41	±	0.26	a	4.18	±	0.3	a	0.0071
saa5	140.88	±	121.89	c	7244.6	±	4640.14	b	23278.9	±	5604.91	a	8.966e-05
lect2	7.54	±	2.46	b	68.34	±	10.62	a	83.76	±	8.32	a	0.0001594
catc	11.43	±	1.62	a	2.05	±	0.28	b	1.99	±	0.23	b	0.000202
prx6	3.5	±	0.27	a	2.24	±	0.16	b	1.44	±	0.11	c	1.41e-07
casp3a	6.96	±	1.24	c	234.92	±	109.94	b	502.89	±	81.46	a	7.661e-05
casp3b	8.73	±	0.89	a	4.05	±	0.38	b	2.34	±	0.3	c	3.39e-07
ghr1	1.86	±	0.29	b	3.54	±	0.22	a	2.42	±	0.32	b	0.005476
igf1	64.84	±	3.42	a	15.4	±	2.45	b	4.26	±	1.04	c	1.974e-05

## Sheet: Supp. Table S6
Supplementary Table 6.- Pearson correlation matrix contrasting the analyzed transcripts and lipid classes in asymptomatic fish, and fish with 'early' and 'advanced' symptoms of liver disease.
	TL	TAG	FFA	Sterols	AMPL	PL	Myristic	Palmitic	Palmitoleic	Stearic	Oleic	Vaccenic	Linoleic	aLinolenic	yLinolenic	Eicosenoic	ARA	EPA	DPA	DHA	SSAT	SMUFA	SPUFA	w3	w6	w6:w3	DHA:EPA	ARA:DHA	PUFA:SAT	PL:ST	(MUFA+PUFA):SAT
acc1b	-0.371749	-0.311833	0.292939	0.571431	0.530221	0.0309872	0.504451	0.538401	0.328514	0.238624	-0.388083	-0.226808	0.0964608	-0.55901	0.0290227	0.437511	-0.215244	0.106949	-0.00839083	-0.107404	0.536137	-0.267222	-0.140071	-0.0901895	-0.256913	0.152724	-0.392153	-0.075238	-0.441569	-0.4753	0.325606
fasb	-0.0282557	-0.0259735	0.0562123	-0.0110637	-0.0685466	0.0243608	0.251885	0.0459952	0.0372035	0.048446	0.0485322	-0.00457109	0.0784836	-0.169837	0.101997	0.179378	-0.0200994	-0.171152	0.0214076	-0.144732	0.0703913	0.0621065	-0.114506	-0.141595	0.0963645	0.230768	-0.0384787	0.183718	-0.100914	0.0472226	0.12362
scdb	0.621385	0.372691	-0.099742	-0.392035	-0.237058	-0.211113	-0.122292	-0.483799	0.0457991	-0.352209	0.523301	0.360268	-0.0329621	0.506383	-0.0803783	-0.201069	-0.0835683	-0.277999	-0.165094	-0.135806	-0.476485	0.472762	-0.115596	-0.155155	0.11869	0.079601	0.176162	0.0974741	0.233019	0.261736	-0.0265702
elovl2	-0.240148	-0.109442	-0.0317089	0.281749	0.0749066	0.0530077	0.395554	0.412497	0.222824	0.0575215	-0.0999157	-0.0097549	0.294411	-0.262025	0.213538	0.340743	-0.428639	-0.184638	-0.34985	-0.240167	0.383357	-0.00778383	-0.281411	-0.252543	-0.201694	0.343568	-0.160779	-0.151064	-0.378974	-0.150322	0.0143701
elovl5b	-0.298566	-0.310252	0.312811	0.398134	0.437277	0.0735144	0.53706	0.404143	0.149114	0.075792	-0.409432	-0.360585	0.293349	-0.54503	0.377757	0.283548	-0.14508	0.180628	0.0861731	0.00649659	0.396643	-0.343546	0.0425206	0.0515861	-0.00540071	0.109635	-0.335904	-0.125561	-0.24124	-0.308708	0.286502
srebp2	0.391987	0.156392	0.145677	-0.307988	-0.0683246	-0.120137	-0.217767	-0.296123	-0.108211	-0.0928297	0.200408	0.0896342	-0.268062	0.195045	-0.20752	-0.230827	0.299495	-0.0954656	0.224215	0.0597734	-0.282212	0.152071	0.0598101	0.0452433	0.0664671	-0.0490699	0.21603	0.305968	0.218965	0.21017	0.078949
fabp3a	-0.23662	-0.111146	0.334444	0.531999	0.467905	-0.144209	0.365952	0.46022	0.0474886	0.0909346	-0.15224	-0.20241	0.262199	-0.306964	0.199633	0.113732	-0.372181	-0.0278045	-0.100505	-0.176359	0.426758	-0.130862	-0.189402	-0.152638	-0.201245	0.344545	-0.335592	-0.0939515	-0.343235	-0.463806	0.592935
fabp10b	-0.473001	-0.404972	0.382688	0.57373	0.606407	0.0782686	0.329025	0.458542	0.124488	0.207912	-0.555803	-0.416783	0.0846298	-0.525031	0.123856	0.201532	-0.0047166	0.41224	0.266469	0.135185	0.451391	-0.495681	0.154281	0.190675	-0.100037	-0.128368	-0.410222	-0.170671	-0.238109	-0.498226	0.331369
cd36c	-0.549824	-0.409262	0.0396996	0.665943	0.448469	0.163295	0.518726	0.683419	0.325998	0.412534	-0.350477	-0.108463	0.170457	-0.531824	0.0858403	0.416235	-0.385403	0.00326818	-0.20298	-0.259149	0.689211	-0.223945	-0.298138	-0.239426	-0.358104	0.345208	-0.498719	-0.0312996	-0.585842	-0.408799	0.279995
acox3	-0.431362	-0.386614	0.173492	0.543674	0.392755	0.159712	0.513168	0.576529	0.240624	0.271984	-0.378507	-0.259592	0.280074	-0.518241	0.14769	0.441254	-0.315227	0.134419	-0.125711	-0.166678	0.574099	-0.272527	-0.163291	-0.13043	-0.182432	0.239413	-0.502466	-0.102131	-0.449594	-0.367268	0.246544
cpt1.2	0.0753688	-0.183306	-0.0821414	0.002866	-0.078288	0.208971	0.402796	0.30508	0.163891	-0.0874891	-0.20487	-0.178235	0.235721	-0.313478	0.257104	0.163176	-0.205067	-0.12525	-0.189958	-0.0113278	0.267324	-0.14062	-0.0657803	-0.0497754	-0.0854801	0.131851	0.0769045	-0.188642	-0.235194	0.127371	-0.0870484
cyp7a1b	-0.316695	-0.343953	-0.052806	0.269712	0.329286	0.222963	0.299856	0.406769	0.305211	0.1992	-0.438297	-0.0878666	-0.0159463	-0.390081	0.0405944	0.282501	-0.120997	0.169758	-0.0621363	0.066895	0.403	-0.321755	0.0139749	0.061123	-0.230432	-0.157889	-0.145247	-0.280328	-0.296977	-0.153195	-0.21669
pparaa	0.572715	0.362273	-0.175576	-0.495583	-0.437122	-0.128402	-0.287264	-0.513698	-0.02454	-0.338442	0.546841	0.412503	-0.139254	0.513901	-0.188591	-0.192095	0.00710047	-0.318237	-0.137456	-0.105963	-0.51402	0.497584	-0.110712	-0.146311	0.102786	0.0232353	0.32696	0.136393	0.268878	0.432321	-0.201723
pparab	-0.302688	-0.263637	0.313729	0.427258	0.52087	0.0200333	0.50381	0.401031	0.263853	0.0895705	-0.371938	-0.254207	0.348932	-0.45994	0.269939	0.342854	-0.257089	0.223472	-0.0302687	-0.0636972	0.396011	-0.287914	-0.0136233	-0.0104703	-0.00878905	0.0324235	-0.420311	-0.225612	-0.301422	-0.395802	0.21038
pparga	-0.0760014	-0.0785945	-0.0137475	0.261892	0.334752	-0.0421553	0.471507	0.344977	0.418018	0.381292	0.107022	0.215893	0.292185	-0.179786	0.0614582	0.152072	-0.294487	-0.180366	-0.308211	-0.560513	0.401807	0.167118	-0.470847	-0.499826	-0.0304482	0.52207	-0.684589	0.510915	-0.541198	-0.222683	0.585102
cherbpa	-0.416184	-0.309492	0.204195	0.544743	0.320593	0.0788278	0.129692	0.316755	0.0938928	0.145308	-0.347043	-0.335408	0.021273	-0.339968	-0.0715239	0.14051	0.0463048	0.343824	0.199289	0.0585678	0.302411	-0.298247	0.0694738	0.105071	-0.129409	0.060862	-0.444067	0.0591426	-0.127173	-0.377073	0.176969
cebpa	0.574768	0.436484	-0.132907	-0.577605	-0.38871	-0.201724	-0.379969	-0.58238	-0.158985	-0.235545	0.577222	0.341774	-0.0763896	0.573954	-0.183439	-0.332723	0.12711	-0.225967	-0.0472039	-0.105961	-0.558918	0.470152	-0.0475983	-0.113323	0.25897	0.00254318	0.212089	0.274141	0.332816	0.359511	-0.0409279
tnxb	0.191355	0.141156	-0.0869155	-0.23551	-0.148341	-0.0445689	-0.398173	-0.380984	-0.295811	-0.186604	0.154528	-0.00680294	-0.0743061	0.317153	-0.0555025	-0.292778	0.211622	0.20006	0.189263	0.151756	-0.384415	0.0565889	0.234601	0.191514	0.206167	-0.124011	0.0272356	0.0306861	0.455061	0.172196	-0.0690726
5loxa	0.407228	0.348838	-0.180113	-0.324498	-0.27246	-0.181696	-0.249638	-0.406207	-0.0480106	-0.321314	0.419814	0.289874	-0.135673	0.434682	-0.0861035	-0.231032	-0.00536875	-0.223491	-0.163355	-0.0345405	-0.421234	0.369921	-0.051247	-0.0689524	0.0402634	0.0213277	0.270226	0.0247333	0.257179	0.13021	-0.0239472
sirt1b	-0.202319	-0.237093	0.00452559	0.298191	0.406677	0.093545	0.602581	0.512874	0.503941	0.409183	-0.255454	0.0455801	0.207681	-0.400472	0.0328848	0.473645	-0.253539	-0.119884	-0.261164	-0.326154	0.55648	-0.103164	-0.321531	-0.313665	-0.147076	0.304752	-0.384103	0.130275	-0.567175	-0.211221	0.0598366
atf6	0.258713	0.0511199	-0.0832666	-0.312049	-0.243384	0.0624046	-0.321502	-0.204492	-0.160036	-0.0516426	0.0791544	0.0489737	-0.427157	0.0857441	-0.251925	-0.142316	0.329256	-0.125172	0.176944	0.205496	-0.209862	0.0572564	0.102483	0.135699	-0.106902	-0.153259	0.451124	0.137524	0.199293	0.281392	-0.02915
pgds	-0.413617	-0.312593	0.242276	0.515821	0.405963	0.0817719	0.441543	0.519707	0.228483	0.191424	-0.29953	-0.20991	0.342965	-0.466583	0.186178	0.350627	-0.355327	0.0788459	-0.159181	-0.166812	0.504342	-0.215325	-0.163971	-0.138465	-0.134669	0.207238	-0.440702	-0.134893	-0.439947	-0.379965	0.335943
mtor	0.500449	0.303977	-0.128387	-0.529073	-0.386941	-0.0885167	-0.411322	-0.384665	-0.160617	-0.0622474	0.487012	0.361147	-0.216733	0.439558	-0.332612	-0.316661	0.1424	-0.312349	-0.0744279	-0.106875	-0.36718	0.405688	-0.126593	-0.155002	0.0798371	0.0125254	0.30499	0.325467	0.15267	0.43958	-0.014137
sacs	-0.246921	-0.198454	0.3411	0.2854	0.266358	0.0251174	0.0714944	0.235417	-0.26907	-0.204381	-0.450876	-0.593021	0.232326	-0.359198	0.417257	-0.169081	0.0338516	0.441526	0.280402	0.37506	0.159734	-0.506884	0.389192	0.41061	0.0669033	-0.263783	-0.0445941	-0.421301	0.0977807	-0.29267	0.33839
igma	-0.197613	-0.116884	0.364195	0.295376	0.424741	-0.0836823	0.0974069	0.239588	-0.0311717	-0.0518124	-0.217853	-0.231924	0.283862	-0.193877	0.160924	0.021091	-0.178647	0.170868	0.0480361	0.0455738	0.196256	-0.227051	0.0849379	0.0777922	0.0737003	-0.0448417	-0.19603	-0.282792	-0.105829	-0.346707	0.365445
hampa	0.350962	0.246216	-0.0318162	-0.517757	-0.298799	-0.0639346	-0.270191	-0.332855	-0.0999194	0.00635086	0.334074	0.231603	-0.0437538	0.284768	-0.266534	-0.1022	0.143212	-0.205717	-0.0522978	-0.0830819	-0.297559	0.281355	-0.0558895	-0.111311	0.223212	-0.0626747	0.218748	0.211352	0.11938	0.328061	-0.207314
saa5	0.371695	0.33879	0.0151194	-0.252412	-0.0848225	-0.259808	-0.106291	-0.317874	0.0634216	-0.184888	0.405683	0.310297	-0.0240728	0.303001	-0.0417859	-0.234114	-0.0356486	-0.237519	-0.163172	-0.13547	-0.308097	0.366364	-0.134279	-0.154337	0.044119	0.0749071	0.135803	0.180122	0.0922906	0.0582948	0.0442621
lect2	0.424566	0.352539	-0.197078	-0.510158	-0.504938	-0.105108	-0.446156	-0.454266	-0.205898	-0.284972	0.479279	0.347509	-0.258397	0.480063	-0.231393	-0.377065	0.108483	-0.315655	-0.109334	0.0174741	-0.472645	0.393142	-0.0345147	-0.0534779	0.0521214	-0.067987	0.520267	0.0784694	0.281708	0.400098	-0.27069
prx6	-0.310042	-0.266786	0.220382	0.410776	0.349937	0.0738162	0.617079	0.501906	0.254534	0.21233	-0.270102	-0.219966	0.406443	-0.537044	0.260023	0.372009	-0.30023	-0.00429931	-0.150865	-0.233739	0.509916	-0.186896	-0.199285	-0.202514	-0.0192496	0.338355	-0.446996	0.021899	-0.455589	-0.298015	0.258232
catc	-0.479679	-0.339966	0.0291939	0.622403	0.553322	0.0920715	0.588364	0.593135	0.45582	0.395477	-0.32599	-0.0114404	0.204029	-0.501074	0.149774	0.453684	-0.381872	0.0283046	-0.220024	-0.282072	0.620441	-0.182196	-0.288948	-0.245469	-0.293144	0.303845	-0.563517	-0.022391	-0.557351	-0.452858	0.223158
casp3a	0.203328	0.113592	0.0417	-0.23008	-0.0848322	-0.0788249	-0.341762	-0.269973	-0.223739	-0.0356733	0.283561	0.171701	-0.20641	0.327769	-0.183428	-0.418425	0.157765	-0.11605	0.101739	0.00355109	-0.260464	0.190863	0.00707129	-0.00715439	0.0582316	-0.0566848	0.180034	0.214698	0.172995	0.14079	0.0937096
casp3b	-0.445058	-0.265334	0.128857	0.44144	0.344746	0.0855352	0.497418	0.478698	0.222794	0.258673	-0.278102	-0.204473	0.400898	-0.463507	0.199737	0.333767	-0.300108	0.0644816	-0.168441	-0.20595	0.490033	-0.206053	-0.164219	-0.169637	-0.00793614	0.249652	-0.445778	-0.0500847	-0.425631	-0.341496	0.178358
ghr1	0.157615	-0.034376	-0.0612939	-0.217074	-0.294658	0.151726	-0.216944	-0.0264202	-0.108925	-0.0864439	-0.10403	-0.0622805	-0.319721	-0.0531669	-0.281077	0.0700438	0.188427	-0.101135	0.0792003	0.275278	-0.0614005	-0.0803488	0.126799	0.173103	-0.159063	-0.206301	0.555314	-0.193972	0.100342	0.283582	-0.40621
igf1	-0.423801	-0.399374	0.0373181	0.498805	0.345647	0.213244	0.522123	0.6242	0.222816	0.288005	-0.456979	-0.316069	0.289984	-0.589524	0.250307	0.296571	-0.241634	0.107979	-0.0958191	-0.0790447	0.616604	-0.367642	-0.0994464	-0.0621286	-0.171926	0.19597	-0.3748	-0.109777	-0.467079	-0.311721	0.257052

## Sheet: Supp. Table S7
Supplementary Table 7.- Pearson correlation matrix contrasting the analyzed transcripts and phenotypic characteristics in asymptomatic fish, and fish with 'early' and 'advanced' symptoms of liver disease.
	Score	Weight	Length	Liver weight	HSI	CF	Glucose	Lactate	Cortisol	K+	Na+	Cl-	Osmolality	AST	LDH	CK
acc1b	-0.619	0.468	0.421	-0.385	-0.706	0.195	0.359	-0.327	-0.664	-0.468	-0.473	-0.421	-0.301	-0.336	-0.501	-0.434
fasb	-0.365	-0.029	-0.034	-0.132	-0.231	0.051	0.398	-0.311	-0.149	-0.375	-0.287	0.216	0.072	-0.494	-0.52	-0.553
scdb	0.758	-0.224	-0.254	0.322	0.525	0.106	-0.685	0.179	0.139	0.507	0.426	0.277	0.106	0.503	0.642	0.511
elovl2	-0.674	0.31	0.306	-0.182	-0.467	0.061	0.6	-0.253	-0.366	-0.293	-0.304	-0.455	-0.341	-0.4	-0.524	-0.41
elovl5b	-0.801	0.166	0.128	-0.591	-0.786	0.102	0.562	-0.302	-0.533	-0.516	-0.653	-0.41	-0.297	-0.484	-0.643	-0.584
srebp2	0.495	-0.472	-0.51	0.154	0.47	0.095	-0.411	-0.003	0.434	-0.014	0.417	0.683	0.481	-0.015	0.135	0.001
fabp3a	-0.507	0.112	0.117	-0.442	-0.545	0.024	0.061	-0.074	-0.491	-0.231	-0.318	-0.535	-0.42	-0.132	-0.258	-0.165
fabp10b	-0.606	0.414	0.332	-0.493	-0.745	0.202	0.327	-0.216	-0.559	-0.418	-0.474	-0.523	-0.33	-0.274	-0.431	-0.357
cd36c	-0.716	0.363	0.317	-0.518	-0.766	0.147	0.488	-0.213	-0.52	-0.414	-0.532	-0.67	-0.43	-0.261	-0.477	-0.361
acox3	-0.75	0.409	0.411	-0.464	-0.753	0.07	0.54	-0.213	-0.521	-0.339	-0.457	-0.684	-0.514	-0.192	-0.442	-0.313
cpt1.2	-0.521	-0.061	-0.05	-0.375	-0.47	-0.109	0.483	-0.142	-0.415	-0.301	-0.422	-0.301	-0.187	-0.359	-0.45	-0.435
cyp7a1b	-0.52	0.576	0.428	-0.151	-0.489	0.345	0.632	-0.096	-0.392	-0.286	-0.495	-0.487	-0.232	-0.273	-0.364	-0.276
pparaa	0.734	-0.078	-0.078	0.59	0.69	0.069	-0.522	0.022	0.37	0.376	0.542	0.561	0.312	0.323	0.458	0.349
pparab	-0.649	0.512	0.472	-0.406	-0.725	0.152	0.493	-0.235	-0.633	-0.341	-0.51	-0.627	-0.442	-0.22	-0.416	-0.294
pparga	-0.013	0.015	-0.085	-0.254	-0.172	0.283	-0.058	0.192	-0.184	0.049	0.069	-0.518	-0.288	0.174	0.122	0.192
cherbpa	-0.326	0.25	0.273	-0.298	-0.493	0.049	-0.053	-0.302	-0.213	-0.291	0.101	-0.224	-0.17	-0.031	-0.231	-0.191
cebpa	0.848	-0.295	-0.304	0.568	0.831	0.07	-0.676	0.307	0.581	0.539	0.78	0.524	0.327	0.497	0.662	0.553
tnxb	0.358	-0.135	-0.146	0.146	0.25	0.093	-0.198	0.06	0.746	0.144	0.591	0.17	0.127	0.432	0.279	0.296
5loxa	0.815	-0.289	-0.314	0.288	0.522	0.106	-0.55	0.132	0.381	0.396	0.345	0.129	0.101	0.406	0.53	0.417
sirt1b	-0.634	0.191	0.141	-0.39	-0.538	0.124	0.672	-0.035	-0.519	-0.351	-0.56	-0.412	-0.218	-0.376	-0.455	-0.363
atf6	0.347	-0.395	-0.393	0.236	0.478	-0.041	-0.348	-0.035	0.292	-0.048	0.171	0.655	0.365	-0.198	0.019	-0.139
pgds	-0.614	0.361	0.369	-0.415	-0.647	0.04	0.234	-0.219	-0.604	-0.259	-0.413	-0.648	-0.474	-0.176	-0.34	-0.257
mtor	0.708	-0.239	-0.258	0.656	0.91	0.1	-0.591	0.218	0.554	0.367	0.647	0.566	0.331	0.218	0.468	0.376
sacs	-0.459	0.104	0.16	-0.45	-0.553	-0.218	0.115	-0.103	-0.407	-0.257	-0.335	-0.541	-0.407	-0.13	-0.268	-0.149
igma	-0.369	0.318	0.29	-0.23	-0.42	0.091	0.034	-0.039	-0.362	-0.115	-0.235	-0.457	-0.297	-0.072	-0.178	-0.15
hampa	0.4	-0.128	-0.141	0.536	0.664	0.096	-0.211	0.165	0.465	0.253	0.508	0.502	0.356	0.073	0.24	0.141
saa5	0.744	-0.388	-0.413	0.187	0.532	0.049	-0.64	0.07	0.144	0.302	0.446	0.195	0.107	0.256	0.477	0.373
lect2	0.82	-0.274	-0.282	0.56	0.78	0.054	-0.451	0.022	0.564	0.269	0.45	0.496	0.365	0.162	0.375	0.268
prx6	-0.817	0.252	0.265	-0.468	-0.715	0.027	0.572	-0.262	-0.636	-0.437	-0.553	-0.49	-0.398	-0.446	-0.595	-0.513
catc	-0.665	0.414	0.316	-0.492	-0.744	0.244	0.515	-0.126	-0.589	-0.305	-0.534	-0.683	-0.436	-0.21	-0.381	-0.294
casp3a	0.734	-0.475	-0.534	0.155	0.567	0.122	-0.625	0.186	0.456	0.223	0.347	0.339	0.267	0.201	0.417	0.284
casp3b	-0.752	0.369	0.389	-0.413	-0.69	0.042	0.496	-0.278	-0.614	-0.425	-0.53	-0.621	-0.479	-0.37	-0.531	-0.396
ghr1	-0.13	-0.052	0.036	0.19	0.121	-0.271	0.152	-0.215	-0.071	-0.201	-0.073	0.503	0.239	-0.362	-0.284	-0.381
igf1	-0.839	0.187	0.203	-0.623	-0.819	-0.109	0.495	-0.091	-0.713	-0.389	-0.628	-0.677	-0.479	-0.342	-0.507	-0.413

## Sheet: Supp. Table S8
Supplementary Table 8.- Pearson correlation matrix contrasting lipid classes and fatty acid levels, and phenotypic characteristics, in asymptomatic fish and fish with 'early' and 'advanced' symptoms of liver disease.
	Score	Weight	Length	Liver weight	HSI	CF	Glucose	Lactate	Cortisol	K+	Na+	Cl-	Osmolality	AST	LDH	CK
TL	0.48932	-0.269935	-0.266647	0.338247	0.54214	0.0162914	-0.351221	0.314198	0.142069	0.612659	0.398866	0.199918	-0.0826357	0.488838	0.566318	0.496627
TAG	0.347602	0.116232	0.128478	0.496763	0.402134	0.0679474	-0.237787	0.0222029	0.139266	0.397741	0.340945	0.363294	0.305732	0.197948	0.282796	0.293819
FFA	-0.0990428	0.198959	0.184122	-0.114941	-0.240764	0.106211	-0.0175183	-0.255458	-0.0687424	-0.235631	-0.0692349	0.187599	0.376167	-0.179678	-0.201588	-0.201366
Sterols	-0.449104	0.36888	0.330267	-0.341748	-0.589816	0.129267	0.19991	-0.236817	-0.326378	-0.442764	-0.419441	-0.171535	0.10481	-0.284666	-0.381535	-0.341115
AMPL	-0.330346	0.390413	0.281018	-0.263482	-0.475293	0.340285	0.162274	-0.182009	-0.292696	-0.311648	-0.326126	-0.0529192	0.220728	-0.183123	-0.251	-0.208641
PL	-0.169517	-0.270317	-0.242679	-0.308775	-0.120961	-0.190396	0.163804	0.103245	-0.0121672	-0.173543	-0.158784	-0.335459	-0.433235	-0.05684	-0.104276	-0.126044
Myristic	-0.40949	0.162915	0.0764227	-0.400151	-0.535064	0.269109	0.467795	-0.180281	-0.61745	-0.110065	-0.381969	-0.361959	-0.177562	-0.141613	-0.238466	-0.227565
Palmitic	-0.479795	0.083101	0.0634258	-0.425588	-0.455411	-0.0356183	0.325513	-0.028751	-0.387073	-0.451706	-0.470505	-0.400884	-0.183957	-0.336451	-0.380044	-0.341831
Palmitoleic	-0.150862	0.251528	0.156069	-0.109219	-0.246726	0.307036	0.333927	-0.166926	-0.494187	0.00716179	-0.222841	-0.116692	0.00522675	-0.0346754	-0.0653996	-0.0565743
Stearic	-0.282475	-0.0395773	-0.0745709	-0.227942	-0.130973	0.0187038	0.159629	0.116484	-0.109654	-0.29541	-0.160833	-0.188773	-0.136262	-0.191034	-0.174608	-0.151246
Oleic	0.49807	-0.0824195	-0.0887237	0.478942	0.558364	0.113933	-0.354154	0.221658	0.232729	0.585198	0.411657	0.253954	0.076303	0.424403	0.499426	0.441749
Vaccenic	0.340015	0.107647	0.040773	0.428451	0.432498	0.236648	-0.102125	0.136895	0.0651905	0.394582	0.140655	0.236962	0.162465	0.260657	0.343869	0.303891
Linoleic	-0.208379	0.0413941	0.0888686	-0.15564	-0.227199	-0.0764024	0.178191	0.000838868	-0.240662	0.208879	0.0110596	-0.322228	-0.243338	0.110498	-0.00864943	0.0306222
aLinolenic	0.615021	-0.129793	-0.129749	0.494313	0.585439	0.0732561	-0.447784	0.402137	0.376352	0.705372	0.407974	0.273675	0.115896	0.571542	0.65949	0.642465
yLinolenic	-0.226368	0.0271943	0.0512669	-0.21334	-0.305936	-0.0773753	0.210645	-0.145793	-0.184903	0.0436962	-0.123527	-0.190655	-0.0639918	-0.0612593	-0.15819	-0.121609
Eicosenoic	-0.317179	0.340279	0.320381	-0.135346	-0.350781	0.150753	0.431953	-0.298146	-0.49897	-0.0655562	-0.294756	-0.123053	-0.124882	-0.0525452	-0.183993	-0.169907
ARA	0.0838258	-0.248742	-0.204009	-0.0516497	0.0908018	-0.196627	-0.111169	0.017462	0.31113	-0.230818	0.183995	0.21772	0.153286	-0.151327	-0.083567	-0.0687525
EPA	-0.235442	0.0927145	0.124048	-0.252585	-0.340389	-0.0973042	0.100032	-0.130781	0.0799868	-0.288665	0.00315342	-0.104493	-0.0272259	-0.116064	-0.211948	-0.135952
DPA	-0.0600141	-0.077164	-0.0575103	-0.1535	-0.137821	-0.104086	-0.108591	-0.0698774	0.252271	-0.303146	0.0592473	0.218227	0.23785	-0.17524	-0.18317	-0.17497
DHA	-0.0565658	-0.0569911	-0.0107907	-0.0745371	-0.0838205	-0.195777	-0.0469945	-0.174431	0.174145	-0.295851	-0.0419307	0.107787	0.0848041	-0.229405	-0.214406	-0.205773
SSAT	-0.488786	0.07835	0.0465858	-0.43099	-0.450689	0.00188707	0.342308	-0.0177945	-0.396094	-0.437913	-0.450688	-0.400082	-0.196376	-0.325505	-0.368062	-0.330975
SMUFA	0.417334	0.00585211	-0.0191196	0.428825	0.457982	0.175091	-0.227604	0.142814	0.0880023	0.534046	0.298753	0.220152	0.0722749	0.379663	0.435682	0.381416
SPUFA	-0.046971	-0.0671179	-0.016799	-0.100844	-0.113749	-0.180999	-0.0360317	-0.126675	0.214622	-0.20331	0.0439514	0.0829868	0.0765187	-0.135189	-0.157278	-0.130631
w3	-0.0800179	-0.0365269	0.00780535	-0.113176	-0.139243	-0.177098	-0.0313666	-0.161066	0.181209	-0.27252	-0.0159009	0.0861832	0.0879656	-0.189238	-0.202702	-0.178968
w6	0.1078	-0.167671	-0.105703	0.0154005	0.0711911	-0.132361	-0.0440193	0.125618	0.178982	0.255882	0.275588	0.00221497	-0.0434084	0.18314	0.147836	0.169511
w6:w3	-0.0360787	-0.0365239	-0.0685301	-0.0422411	-0.011517	0.15082	0.00935954	0.153053	-0.194681	0.202552	-0.00294867	-0.169894	-0.180981	0.166185	0.138922	0.114131
DHA:EPA	0.312186	-0.180285	-0.117642	0.316837	0.409459	-0.243134	-0.190177	-0.113744	0.233445	-0.0285803	0.00253371	0.363237	0.211113	-0.150975	-0.0126192	-0.0636813
ARA:DHA	0.134481	-0.293296	-0.310295	-0.0345632	0.20497	0.0368493	-0.136272	0.270808	0.108187	0.0828779	0.288012	0.0574516	-0.0109012	0.109799	0.182038	0.175227
PUFA:SAT	0.302347	-0.0711985	-0.0180837	0.249024	0.240805	-0.0948131	-0.271472	-0.0303528	0.437257	0.201408	0.332541	0.322981	0.159049	0.196758	0.18771	0.180556
PL:ST	0.282632	-0.391613	-0.341747	0.206907	0.491738	-0.201783	-0.133955	0.278191	0.285844	0.297298	0.224207	0.0772505	-0.224975	0.24014	0.305776	0.26548
(MUFA+PUFA):SAT	-0.0356382	-0.254997	-0.225067	-0.283501	-0.067075	-0.128204	-0.371298	0.239346	-0.084458	0.0266909	0.0955255	-0.194639	-0.214127	0.128404	0.10013	0.106586
